# Supplementary material for: Glutathione levels are associated with methotrexate resistance in acute lymphoblastic leukemia cell lines
Source: Front Oncol. 2022 Dec 1;12:1032336. doi: 10.3389/fonc.2022.1032336 (PMC9751399; doi:10.3389/fonc.2022.1032336)
Supplement: Supplementary file 2 [file DataSheet_2.xlsx]

## Sheet: ST1 - Metabolite IDs
Supplementary Table 1. Metabolites entries in some of the most important biochemical libraries and databases.
METABOLITE	CAS Registry	ChEBI ID	HMDB Accession Number	KEGG Compound ID	PubChem Compound	Formula	Weight	InChI	SMILES
2-Methylglutarate	617-62-9		HMDB00422		12046	C6H10O4	146.141	InChIKey=AQYCMVICBNBXNA-UHFFFAOYSA-N	CC(CCC(O)=O)C(O)=O
2-Oxobutyrate	600-18-0	CHEBI:30831	HMDB00005	C00109	58	C4H6O3	102.089	InChIKey=TYEYBOSBBBHJIV-UHFFFAOYSA-N	CCC(=O)C(O)=O
2-Oxoglutarate	328-50-7	CHEBI:30915	HMDB00208	C00026	51	C5H6O5	146.098	InChIKey=KPGXRSRHYNQIFN-UHFFFAOYSA-N	OC(=O)CCC(=O)C(O)=O
3-Hydroxyisovalerate	625-08-1		HMDB00754		69362	C5H10O3	118.131	InChIKey=AXFYFNCPONWUHW-UHFFFAOYSA-N	CC(C)(O)CC(O)=O
4-Aminobutyrate	56-12-2	CHEBI:16865	HMDB00112	C00334	119	C4H9NO2	103.12	InChIKey=BTCSSZJGUNDROE-UHFFFAOYSA-N	NCCCC(O)=O
4-Hydroxyphenylacetate	156-38-7	CHEBI:18101	HMDB00020	C00642	127	C8H8O3	152.147	InChIKey=XQXPVVBIMDBYFF-UHFFFAOYSA-N	OC(=O)CC1=CC=C(O)C=C1
Acetate	64-19-7	CHEBI:15366	HMDB00042	C00033	176	C2H4O2	60.052	InChIKey=QTBSBXVTEAMEQO-UHFFFAOYSA-N	CC(O)=O
ADP	58-64-0	CHEBI:16761	HMDB01341	C00008	6022	C10H15N5O10P2	427.201	InChIKey=XTWYTFMLZFPYCI-KQYNXXCUSA-N	NC1=NC=NC2=C1N=C[N]2[C@@H]3O[C@H](COP(O)(=O)OP(O)(O)=O)[C@@H](O)[C@H]3O
Alanine	56-41-7	CHEBI:16977	HMDB00161	C00041	5950	C3H7NO2	89.0932	InChIKey=QNAYBMKLOCPYGJ-REOHCLBHSA-N	C[C@H](N)C(O)=O
AMP	61-19-8	CHEBI:16027	HMDB00045	C00020	6083	C10H14N5O7P	347.221	InChIKey=UDMBCSSLTHHNCD-KQYNXXCUSA-N	NC1=NC=NC2=C1N=C[N]2[C@@H]3O[C@H](COP(O)(O)=O)[C@@H](O)[C@H]3O
Arginine	74-79-3	CHEBI:16467	HMDB00517	C00062	6322	C6H14N4O2	174.201	InChIKey=ODKSFYDXXFIFQN-BYPYZUCNSA-N	N[C@@H](CCCNC(N)=N)C(O)=O
Asparagine	70-47-3	CHEBI:17196	HMDB00168	C00152	6267	C4H8N2O3	132.118	InChIKey=DCXYFEDJOCDNAF-REOHCLBHSA-N	N[C@@H](CC(N)=O)C(O)=O
Aspartate	56-84-8	CHEBI:17053	HMDB00191	C00049	5960	C4H7NO4	133.103	InChIKey=CKLJMWTZIZZHCS-REOHCLBHSA-N	N[C@@H](CC(O)=O)C(O)=O
ATP	56-65-5	CHEBI:15422	HMDB00538	C00002	5957	C10H16N5O13P3	507.181	InChIKey=ZKHQWZAMYRWXGA-KQYNXXCUSA-N	NC1=NC=NC2=C1N=C[N]2[C@@H]3O[C@H](COP(O)(=O)OP(O)(=O)OP(O)(O)=O)[C@@H](O)[C@H]3O
Beta-Alanine	107-95-9	CHEBI:16958	HMDB00056	C00099	239	C3H7NO2	89.0932	InChIKey=UCMIRNVEIXFBKS-UHFFFAOYSA-N	NCCC(O)=O
Carnitine	541-15-1	CHEBI:16347	HMDB00062	C00318	10917	C7H15NO3	161.199	InChIKey=PHIQHXFUZVPYII-ZCFIWIBFSA-N	C[N+](C)(C)C[C@H](O)CC([O-])=O
Cholate	81-25-4	CHEBI:16359	HMDB00619	C00695	221493	C24H40O5	408.571	InChIKey=BHQCQFFYRZLCQQ-OELDTZBJSA-N	C[C@H](CCC(O)=O)[C@H]1CC[C@H]2[C@@H]3[C@H](O)C[C@@H]4C[C@H](O)CC[C@]4(C)[C@H]3C[C@H](O)[C@]12C
Choline	62-49-7	CHEBI:15354	HMDB00097	C00114	305	C5H14NO	104.171	InChIKey=OEYIOHPDSNJKLS-UHFFFAOYSA-N	C[N+](C)(C)CCO
Citrate	77-92-9	CHEBI:30769	HMDB00094	C00158	311	C6H8O7	192.124	InChIKey=KRKNYBCHXYNGOX-UHFFFAOYSA-N	OC(=O)CC(O)(CC(O)=O)C(O)=O
Creatine	57-00-1	CHEBI:16919	HMDB00064	C00300	586	C4H9N3O2	131.133	InChIKey=CVSVTCORWBXHQV-UHFFFAOYSA-N	CN(CC(O)=O)C(N)=N
Cytidine	65-46-3	CHEBI:17562	HMDB00089	C00475	6175	C9H13N3O5	243.217	InChIKey=UHDGCWIWMRVCDJ-XVFCMESISA-N	NC1=NC(=O)N(C=C1)[C@@H]2O[C@H](CO)[C@@H](O)[C@H]2O
dCTP	2056-98-6	CHEBI:16311	HMDB00998	C00458	65091	C9H16N3O13P3	467.157	InChIKey=RGWHQCVHVJXOKC-SHYZEUOFSA-N	NC1=NC(=O)N(C=C1)[C@H]2C[C@H](O)[C@@H](COP(O)(=O)OP(O)(=O)OP(O)(O)=O)O2
Dihydrothymine	696-04-8	CHEBI:27468	HMDB00079	C00906	93556	C5H8N2O2	128.129	InChIKey=NBAKTGXDIBVZOO-UHFFFAOYSA-N	CC1CNC(=O)NC1=O
Dimethylglycine	1118-68-9	CHEBI:17724	HMDB00092	C01026	673	C4H9NO2	103.12	InChIKey=FFDGPVCHZBVARC-UHFFFAOYSA-N	CN(C)CC(O)=O
Formate	64-18-6	CHEBI:30751	HMDB00142	C00058	284	CH2O2	46.0254	InChIKey=BDAGIHXWWSANSR-UHFFFAOYSA-N	OC=O
Fumarate	110-17-8	CHEBI:18012	HMDB00134	C00122	723	C4H4O4	116.072	InChIKey=VZCYOOQTPOCHFL-OWOJBTEDSA-N	OC(=O)/C=C/C(O)=O
Glutamate	56-86-0	CHEBI:16015	HMDB00148	C00025	33032	C5H9NO4	147.129	InChIKey=WHUUTDBJXJRKMK-VKHMYHEASA-N	N[C@@H](CCC(O)=O)C(O)=O
Glutamine	56-85-9	CHEBI:18050	HMDB00641	C00064	5961	C5H10N2O3	146.144	InChIKey=ZDXPYRJPNDTMRX-VKHMYHEASA-N	N[C@@H](CCC(N)=O)C(O)=O
Glutathione	70-18-8	CHEBI:16856	HMDB00125	C00051	124886	C10H17N3O6S	307.324	InChIKey=RWSXRVCMGQZWBV-WDSKDSINSA-N	NC(CCC(=O)NC(CS)C(=O)NCC(O)=O)C(O)=O
Glycine	56-40-6	CHEBI:15428	HMDB00123	C00037	750	C2H5NO2	75.0666	InChIKey=DHMQDGOQFOQNFH-UHFFFAOYSA-N	NCC(O)=O
Glycolate	79-14-1	CHEBI:17497	HMDB00115	C00160	757	C2H4O3	76.0514	InChIKey=AEMRFAOFKBGASW-UHFFFAOYSA-N	OCC(O)=O
GTP	86-01-1	CHEBI:15996	HMDB01273	C00044	6830	C10H16N5O14P3	523.18	InChIKey=XKMLYUALXHKNFT-UUOKFMHZSA-N	NC1=NC2=C(N=C[N]2[C@@H]3O[C@H](COP(O)(=O)OP(O)(=O)OP(O)(O)=O)[C@@H](O)[C@H]3O)C(=O)N1
Guanosine	118-00-3	CHEBI:16750	HMDB00133	C00387	6802	C10H13N5O5	283.241	InChIKey=NYHBQMYGNKIUIF-UUOKFMHZSA-N	NC1=NC2=C(N=C[N]2[C@@H]3O[C@H](CO)[C@@H](O)[C@H]3O)C(=O)N1
Histidine	71-00-1	CHEBI:15971	HMDB00177	C00135	6274	C6H9N3O2	155.155	InChIKey=HNDVDQJCIGZPNO-YFKPBYRVSA-N	N[C@@H](CC1=CN=C[NH]1)C(O)=O
Hypoxanthine	68-94-0	CHEBI:17368	HMDB00157	C00262	790	C5H4N4O	136.112	InChIKey=FDGQSTZJBFJUBT-UHFFFAOYSA-N	O=C1NC=NC2=C1N=C[NH]2
Isoleucine	73-32-5	CHEBI:17191	HMDB00172	C00407	6306	C6H13NO2	131.173	InChIKey=AGPKZVBTJJNPAG-WHFBIAKZSA-N	CC[C@H](C)[C@H](N)C(O)=O
Lactate	79-33-4	CHEBI:422	HMDB00190	C00186	107689	C3H6O3	90.0779	InChIKey=JVTAAEKCZFNVCJ-REOHCLBHSA-N	C[C@H](O)C(O)=O
Leucine	61-90-5	CHEBI:15603	HMDB00687	C00123	6106	C6H13NO2	131.173	InChIKey=ROHFNLRQFUQHCH-YFKPBYRVSA-N	CC(C)C[C@H](N)C(O)=O
Lysine	56-87-1	CHEBI:18019	HMDB00182	C00047	5962	C6H14N2O2	146.188	InChIKey=KDXKERNSBIXSRK-YFKPBYRVSA-N	NCCCC[C@H](N)C(O)=O
Malate	6915-15-7	CHEBI:6650	HMDB00156	C00711	525	C4H6O5	134.087	InChIKey=BJEPYKJPYRNKOW-UHFFFAOYSA-N	OC(CC(O)=O)C(O)=O
Malonate	141-82-2	CHEBI:30794	HMDB00691	C00383	867	C3H4O4	104.061	InChIKey=OFOBLEOULBTSOW-UHFFFAOYSA-N	OC(=O)CC(O)=O
Methionine	63-68-3	CHEBI:16643	HMDB00696	C00073	6137	C5H11NO2S	149.211	InChIKey=FFEARJCKVFRZRR-BYPYZUCNSA-N	CSCC[C@H](N)C(O)=O
Myo-Inositol	87-89-8	CHEBI:17268	HMDB00211	C00137	892	C6H12O6	180.156	InChIKey=CDAISMWEOUEBRE-GPIVLXJGSA-N	O[C@H]1[C@H](O)[C@H](O)[C@H](O)[C@@H](O)[C@@H]1O
NAD+	53-84-9	CHEBI:15846	HMDB00902	C00003	5893	C21H28N7O14P2	664.433	InChIKey=BAWFJGJZGIEFAR-NNYOXOHSSA-N	NC(=O)C1=C[N+](=CC=C1)[C@@H]2O[C@H](COP(O)(=O)OP([O-])(=O)OC[C@H]3O[C@H]([C@H](O)[C@@H]3O)[N]4C=NC5=C4N=CN=C5N)[C@@H](O)[C@H]2O
NADP+	53-59-8	CHEBI:18009		C00006	5886	C21H28N7O17P3	743.405	InChIKey=XJLXINKUBYWONI-NNYOXOHSSA-N	NC(=O)C1=C[N+](=CC=C1)[C@@H]2O[C@H](COP(O)(=O)OP([O-])(=O)OC[C@H]3O[C@H]([C@H](OP(O)(O)=O)[C@@H]3O)[N]4C=NC5=C4N=CN=C5N)[C@@H](O)[C@H]2O
Niacinamide	98-92-0	CHEBI:17154	HMDB01406	C00153	936	C6H6N2O	122.125	InChIKey=DFPAKSUCGFBDDF-UHFFFAOYSA-N	NC(=O)C1=CC=CN=C1
Nicotinic acid adenine dinucleotide	6450-77-7		HMDB01179	C00857	165490	C21H26N6O15P2	664.41	InChIKey=SENPVEZBRZQVST-HISDBWNOSA-N	NC1=NC=NC2=C1N=C[N]2[C@@H]3O[C@H](COP(O)(=O)OP(O)(=O)OC[C@H]4O[C@H]([C@H](O)[C@@H]4O)[N+]5=CC=CC(=C5)C([O-])=O)[C@@H](O)[C@H]3O
O-Acetylcarnitine	3040-38-8	CHEBI:15960	HMDB00201	C02571	18230	C9H18NO4	204.244	InChIKey=RDHQFKQIGNGIED-MRVPVSSYSA-N	CC(=O)O[C@H](CC([O-])=O)C[N+](C)(C)C
O-Phosphocholine	107-73-3	CHEBI:18132	HMDB00284	C00588	1014	C5H15NO4P	184.151	InChIKey=YHHSONZFOIEMCP-UHFFFAOYSA-N	C[N+](C)(C)CCOP(O)([O-])=O
O-Phosphoethanolamine	1071-23-4	CHEBI:17553	HMDB00224	C00346	1015	C2H8NO4P	141.063	InChIKey=SUHOOTKUPISOBE-UHFFFAOYSA-N	NCCOP(O)(O)=O
Ornithine	70-26-8	CHEBI:15729	HMDB00214	C00077	6262	C5H12N2O2	132.161	InChIKey=AHLPHDHHMVZTML-BYPYZUCNSA-N	NCCC[C@H](N)C(O)=O
Oxypurinol	2465-59-0		HMDB00786	C07599	4644	C5H4N4O2	152.111	InChIKey=HXNFUBHNUDHIGC-UHFFFAOYSA-N	OC1=NC(=C2C=N[NH]C2=N1)O
Phenylalanine	63-91-2	CHEBI:17295	HMDB00159	C00079	6140	C9H11NO2	165.189	InChIKey=COLNVLDHVKWLRT-QMMMGPOBSA-N	N[C@@H](CC1=CC=CC=C1)C(O)=O
Proline	147-85-3	CHEBI:17203	HMDB00162	C00148	145742	C5H9NO2	115.13	InChIKey=ONIBWKKTOPOVIA-BYPYZUCNSA-N	OC(=O)[C@@H]1CCCN1
Propionate	79-09-4	CHEBI:30768	HMDB00237	C00163	1032	C3H6O2	74.0785	InChIKey=XBDQKXXYIPTUBI-UHFFFAOYSA-N	CCC(O)=O
Pyroglutamate	98-79-3	CHEBI:18183	HMDB00267	C01879	7405	C5H7NO3	129.114	InChIKey=ODHCTXKNWHHXJC-VKHMYHEASA-N	OC(=O)[C@@H]1CCC(=O)N1
S-Adenosylhomocysteine	979-92-0	CHEBI:16680	HMDB00939	C00021	439155	C14H20N6O5S	384.411	InChIKey=ZJUKTBDSGOFHSH-WFMPWKQPSA-N	N[C@@H](CCSC[C@H]1O[C@H]([C@H](O)[C@@H]1O)[N]2C=NC3=C2N=CN=C3N)C(O)=O
Sarcosine	107-97-1	CHEBI:15611	HMDB00271	C00213	1088	C3H7NO2	89.0932	InChIKey=FSYKKLYZXJSNPZ-UHFFFAOYSA-N	CNCC(O)=O
Sn-Glycero-3-phosphocholine	28319-77-9	CHEBI:16870	HMDB00086	C00670	439285	C8H21NO6P	258.229	InChIKey=SUHOQUVVVLNYQR-MRVPVSSYSA-N	C[N+](C)(C)CCOP([O-])(=O)OC[C@H](O)CO
Succinate	110-15-6	CHEBI:15741	HMDB00254	C00042	1110	C4H6O4	118.088	InChIKey=KDYFGRWQOYBRFD-UHFFFAOYSA-N	OC(=O)CCC(O)=O
Taurine	107-35-7	CHEBI:15891	HMDB00251	C00245	1123	C2H7NO3S	125.147	InChIKey=XOAAWQZATWQOTB-UHFFFAOYSA-N	NCCS(O)(=O)=O
Threonine	72-19-5	CHEBI:16857	HMDB00167	C00188	6288	C4H9NO3	119.119	InChIKey=AYFVYJQAPQTCCC-GBXIJSLDSA-N	C[C@@H](O)[C@H](N)C(O)=O
Trans-4-Hydroxy-L-proline	51-35-4	CHEBI:18095	HMDB00725	C01157	5810	C5H9NO3	131.13	InChIKey=PMMYEEVYMWASQN-DMTCNVIQSA-N	O[C@H]1CN[C@@H](C1)C(O)=O
Trimethylamine	75-50-3	CHEBI:18139	HMDB00906	C00565	1146	C3H9N	59.1103	InChIKey=GETQZCLCWQTVFV-UHFFFAOYSA-N	CN(C)C
Tyrosine	60-18-4	CHEBI:17895	HMDB00158	C00082	6057	C9H11NO3	181.189	InChIKey=OUYCCCASQSFEME-QMMMGPOBSA-N	N[C@@H](CC1=CC=C(O)C=C1)C(O)=O
UDP-galactose	2956-16-3	CHEBI:18307	HMDB00302	C00052	18068	C15H24N2O17P2	566.302	InChIKey=HSCJRCZFDFQWRP-ABVWGUQPSA-N	OC[C@H]1O[C@H](OP(O)(=O)OP(O)(=O)OC[C@H]2O[C@H]([C@H](O)[C@@H]2O)N3C=CC(=O)NC3=O)[C@H](O)[C@@H](O)[C@H]1O
UDP-glucose	133-89-1	CHEBI:18066	HMDB00286	C00029	8629	C15H24N2O17P2	566.302	InChIKey=HSCJRCZFDFQWRP-JZMIEXBBSA-N	OC[C@H]1O[C@H](OP(O)(=O)OP(O)(=O)OC[C@H]2O[C@H]([C@H](O)[C@@H]2O)N3C=CC(=O)NC3=O)[C@H](O)[C@@H](O)[C@@H]1O
UDP-glucuronate	2616-64-0	CHEBI:17200	HMDB00935	C00167	17473	C15H22N2O18P2	580.285	InChIKey=HDYANYHVCAPMJV-LXQIFKJMSA-N	O[C@@H]1[C@@H](O)[C@H](O[C@@H]([C@H]1O)C(O)=O)OP(O)(=O)OP(O)(=O)OC[C@H]2O[C@H]([C@H](O)[C@@H]2O)N3C=CC(=O)NC3=O
Uridine	58-96-8	CHEBI:16704	HMDB00296	C00299	6029	C9H12N2O6	244.201	InChIKey=DRTQHJPVMGBUCF-XVFCMESISA-N	OC[C@H]1O[C@H]([C@H](O)[C@@H]1O)N2C=CC(=O)NC2=O
Valine	72-18-4	CHEBI:16414	HMDB00883	C00183	6287	C5H11NO2	117.146	InChIKey=KZSNJWFQEVHDMF-BYPYZUCNSA-N	CC(C)[C@H](N)C(O)=O

## Sheet: ST2 - Metabolite Concentration
Supplementary Table 2. Metabolite's concentration (mmol/L) determined by 1H-NMR in each cell line treated (MTX) or not (CTRL) with MTX. Similar numbers for the same cell line indicate paired biological replicates.
SAMPLE	2-Methylglutarate	2-Oxobutyrate	2-Oxoglutarate	3-Hydroxyisovalerate	4-Aminobutyrate	4-Hydroxyphenylacetate	Acetate	ADP	Alanine	AMP	Arginine	Asparagine	Aspartate	ATP	Beta-Alanine	Carnitine	Cholate	Choline	Citrate	Creatine	Cytidine	dCTP	Dihydrothymine	Dimethylglycine	Formate	Fumarate	Glutamate	Glutamine	Glutathione	Glycine	Glycocholate	GTP	Guanosine	Histidine	Hypoxanthine	Isoleucine	Lactate	Leucine	Lysine	Malate	Malonate	Methionine	Myo-Inositol	NAD+	NADP+	Niacinamide	Nicotinic acid adenine dinucleotide	O-Acetylcarnitine	O-Phosphocholine
697_CTRL_1	0.0036	0.0015	0.0083	0.0064	0.1324	0.0023	0.0568	0.1723	0.6139	0.2303	0.4114	0.1613	0.0953	0.114	0.1305	0.0219	0.0033	0.0035	0.1263	0.0251	0.0117	0.0114	0.0109	0.014	0.0479	0.0028	1.2848	0.0312	0.0946	0.6155	0.0033	0.0568	0.0234	0.017	0.0527	0.0662	1.5822	0.0612	0.0864	0.1746	0.0256	0.0192	2.7921	0.0238	0.0165	0.0405	0	0.0087	0.3308
697_CTRL_2	0.003	0.0016	0.0205	0.0071	0.1533	0.0047	0.0554	0.1479	0.6831	0.1889	0.3224	0.205	0.0963	0.1718	0.0964	0.0151	0.0053	0.0053	0.116	0.0214	0.0104	0.0122	0.01	0.0157	0.0417	0.0043	1.6119	0.0309	0.0904	0.57	0.0034	0.0478	0.0247	0.0242	0.0279	0.0679	1.338	0.0625	0.082	0.2324	0.0209	0.0174	2.6008	0.0134	0.0138	0.0337	0	0.0076	0.3679
697_CTRL_3	0.0036	0.0048	0.0059	0.0074	0.1774	0.0022	0.0539	0.0977	1.031	0.2554	0.3139	0.3277	0.0949	0.1578	0.1114	0.0237	0.0046	0.0128	0.1123	0.024	0.0112	0.013	0.0116	0.0153	0.0366	0.009	1.2269	0.0451	0.0586	0.5039	0.005	0.0458	0.0257	0.0211	0.0486	0.1034	1.6454	0.0853	0.0775	0.3214	0.0208	0.0169	2.6927	0.0142	0.011	0.0272	0	0.0044	0.4231
697_MTX_1	0.0039	0.0025	0.0039	0.0105	0.0854	0.0048	0.0706	0.1569	0.892	0.2281	0.422	0.1514	0.1337	0.0931	0.1349	0.0228	0.0027	0.0251	0.1126	0.0237	0.0104	0.0205	0.0122	0.0141	0.0425	0.0075	1.2165	0.0206	0.0378	0.7975	0.0029	0.0495	0.0219	0.0253	0.0526	0.098	1.9188	0.0802	0.1042	0.2712	0.0264	0.0178	2.5545	0.0297	0.0178	0.0273	0	0.0061	0.2704
697_MTX_2	0.0025	0.0025	0.0148	0.0064	0.131	0.0025	0.0411	0.1388	0.8049	0.1836	0.372	0.2383	0.099	0.1365	0.1079	0.0132	0.0043	0.009	0.1154	0.0259	0.0154	0.0153	0.0109	0.0139	0.0374	0.0064	1.8148	0.0289	0.1214	0.6577	0.0046	0.0623	0.0262	0.0232	0.0367	0.0832	1.2914	0.0747	0.0504	0.3053	0.0204	0.0178	2.6703	0.0146	0.01	0.0218	0	0.0089	0.3074
697_MTX_3	0.0019	0.0027	0.0108	0.0069	0.1034	0.0025	0.0564	0.0774	0.8612	0.1759	0.2805	0.2713	0.0943	0.104	0.095	0.0127	0.0024	0.0069	0.0978	0.0192	0.012	0.0127	0.0083	0.0117	0.0403	0.0076	1.2964	0.0289	0.0443	0.614	0.0031	0.0556	0.0251	0.0244	0.0436	0.0803	1.1451	0.0657	0.0504	0.2908	0.0124	0.016	2.2865	0.0095	0.0084	0.0197	0	0.004	0.2978
Nalm6_CTRL_1	0.0012	0.0021	0.0048	0.0068	0.0303	0.0028	0.0417	0.1342	0.2978	0.1133	0.0913	0.1087	0.0539	0.1164	0.0918	0.0244	0.0065	0.0247	0.0836	0.0155	0.012	0.0082	0.0061	0.0105	0.0633	0.0065	0.9499	0.0206	0.104	0.4151	0.0057	0.0498	0.0205	0.0065	0.0304	0.0121	0.7828	0.0195	0.0539	0.2684	0.0141	0.0118	0.8574	0.0201	0.0137	0.015	0	0.0016	0.549
Nalm6_CTRL_2	0.001	0	0.0004	0.0092	0.0091	0	0.0202	0.0409	0.1833	0.0345	0.0388	0.0505	0.0334	0.0294	0.0192	0.0028	0.002	0.0094	0.0238	0.0048	0.0044	0.0094	0.002	0.0025	0.0277	0.0022	0.4539	0.0092	0.0094	0.1142	0.0023	0.015	0.0075	0.0007	0.0085	0.0079	0.225	0.0091	0.0105	0.0803	0.0059	0.0038	0.2435	0.0059	0.009	0.0054	0	0.0049	0.143
Nalm6_CTRL_3	0.0017	0.0021	0.0031	0.0106	0.0206	0.0039	0.0381	0.104	0.3604	0.081	0.0735	0.1194	0.0707	0.0921	0.044	0.0188	0.0045	0.025	0.0587	0.0092	0.0108	0.0096	0.0057	0.0107	0.0286	0.0082	1.4239	0.0206	0.107	0.2938	0.0049	0.0258	0.0111	0.0092	0.0204	0.0265	0.4401	0.0274	0.0343	0.2187	0.0055	0.0114	0.5883	0.0092	0.0126	0.0174	0	0.0055	0.4678
Nalm6_MTX_1	0.0022	0.0021	0.0056	0.0067	0.0185	0.0027	0.0315	0.101	0.2789	0.0452	0.0841	0.0874	0.0752	0.0267	0.056	0.0169	0.0038	0.0131	0.0678	0.0101	0.0124	0.0094	0.004	0.0073	0.0437	0.0033	0.8265	0.0164	0.0885	0.3921	0.0042	0.0335	0.0114	0.0042	0.0115	0.0094	0.3706	0.016	0.0335	0.1779	0.009	0.0081	0.6324	0.0105	0.015	0.0103	0	0.0024	0.3454
Nalm6_MTX_2	0.0017	0.0021	0.0006	0.0098	0.0109	0.004	0.0318	0.036	0.3458	0.0201	0.0648	0.0779	0.0671	0.0398	0.0274	0.0097	0.0025	0.0154	0.0395	0.0065	0.0086	0.0118	0.0033	0.0037	0.037	0.0048	0.7372	0.0164	0.0119	0.2863	0.0019	0.0113	0.0086	0.0068	0.0061	0.017	0.2751	0.0175	0.0193	0.1273	0.0068	0.0061	0.3877	0.0023	0.009	0.0121	0	0.0038	0.127
Nalm6_MTX_3	0.001	0.0017	0.0006	0.0098	0.0142	0.0021	0.031	0.0557	0.2387	0.0254	0.0602	0.0821	0.0848	0.0753	0.0358	0.0143	0.0032	0.0114	0.0527	0.0069	0.0062	0.0138	0.0036	0.0087	0.0342	0.0061	1.1649	0.008	0.0797	0.3684	0.0027	0.0176	0.0114	0.0083	0.0058	0.0116	0.266	0.0155	0.0251	0.1553	0.0048	0.0075	0.4688	0.0075	0.0112	0.012	0	0.003	0.2895
Nalm16_CTRL_1	0.0015	0.0018	0.0046	0.0069	0.0635	0.0033	0.0369	0.2051	0.4811	0.1057	0.0983	0.1032	0.1606	0.2585	0.0563	0.0151	0.0026	0.0084	0.101	0.1574	0.009	0.0157	0.0085	0.0198	0.0252	0.0061	1.6779	0.0309	0.2952	0.4728	0.0053	0.0423	0.0342	0.0105	0.0127	0.0353	0.9669	0.0412	0.075	0.2253	0.0169	0.0111	4.8228	0.0581	0.0291	0.0154	0	0.0066	0.9229
Nalm16_CTRL_2	0.0009	0.0016	0.0034	0.0105	0.0515	0.0015	0.0357	0.1499	0.3688	0.0729	0.0798	0.1136	0.1278	0.2229	0.0433	0.0129	0.0015	0.0048	0.0797	0.1245	0.007	0.0122	0.0106	0.0156	0.0232	0.0045	1.6615	0.0134	0.2282	0.423	0.0042	0.0297	0.029	0.0186	0.0107	0.0397	0.9643	0.0432	0.0706	0.2019	0.0194	0.0097	3.9007	0.0474	0.0174	0.0123	0	0.0061	0.7251
Nalm16_CTRL_3	0.0012	0.0025	0.0013	0.0106	0.052	0.0022	0.0438	0.2064	0.5669	0.1817	0.1077	0.1326	0.1485	0.2282	0.0639	0.0108	0.0038	0.0159	0.1122	0.167	0.0087	0.0164	0.0095	0.0184	0.0193	0.006	1.8972	0.014	0.2895	0.5341	0.0041	0.0489	0.031	0.0153	0.0262	0.0371	0.9798	0.0458	0.088	0.2401	0.0261	0.0118	5.4081	0.0592	0.0313	0.0188	0	0.0103	0.8032
Nalm16_MTX_1	0.0021	0.0027	0.0066	0.0066	0.0548	0.0036	0.036	0.1334	0.5389	0.0797	0.1197	0.1206	0.1651	0.14	0.0509	0.0226	0.0031	0.0043	0.0969	0.1496	0.0081	0.0205	0.0079	0.0175	0.0292	0.0042	1.8665	0.0231	0.2462	0.6981	0.0028	0.044	0.0342	0.0189	0.0161	0.0554	0.9673	0.056	0.0597	0.2218	0.0157	0.0116	4.4375	0.05	0.0291	0.0097	0	0.0047	0.7779
Nalm16_MTX_2	0.0016	0.002	0.004	0.0104	0.0483	0.0025	0.0327	0.0892	0.3406	0.0219	0.0842	0.1137	0.1137	0.1888	0.0412	0.0159	0.0029	0.0036	0.0677	0.112	0.0084	0.0164	0.0074	0.0135	0.0261	0.0032	1.5925	0.0151	0.168	0.5219	0.002	0.0219	0.023	0.0127	0.0045	0.0352	0.845	0.0384	0.052	0.2104	0.0126	0.0088	3.424	0.0383	0.0234	0.0059	0	0.0058	0.5903
Nalm16_MTX_3	0.0018	0.0019	0.0052	0.0102	0.0645	0.003	0.0405	0.1551	0.6324	0.1285	0.1384	0.1388	0.1423	0.1693	0.0511	0.0145	0.0032	0.0148	0.1205	0.1676	0.0086	0.0195	0.0114	0.0207	0.023	0.0063	1.822	0.013	0.2695	0.8001	0.0032	0.0496	0.0323	0.0188	0.0197	0.0578	1.1456	0.0602	0.0673	0.256	0.0233	0.0119	5.3871	0.0567	0.0291	0.0152	0	0.0092	0.665
Nalm30_CTRL_1	0.0012	0.0019	0.0063	0.0065	0.0719	0.0027	0.016	0.1723	0.4054	0.0663	0.0687	0.114	0.1533	0.2845	0.0576	0.011	0.0026	0.0091	0.0705	0.182	0.0059	0.0137	0.0073	0.0173	0.021	0.0026	1.7329	0.0357	0.3087	0.4942	0.0035	0.0327	0.0251	0.0125	0.0102	0.0182	0.7302	0.0277	0.0618	0.1688	0.0138	0.0103	4.4015	0.0571	0.0291	0.0093	0	0.0049	0.9464
Nalm30_CTRL_2	0.0018	0.0018	0.0091	0.0073	0.0606	0.0032	0.0246	0.2088	0.4016	0.0948	0.0738	0.1049	0.1842	0.2705	0.0554	0.0141	0.003	0.0044	0.0998	0.161	0.0079	0.0129	0.007	0.017	0.0199	0.0019	1.8724	0.0366	0.2842	0.4136	0.0049	0.0401	0.0262	0.0088	0.0125	0.0163	0.6617	0.0258	0.0504	0.0784	0.0123	0.0105	4.7199	0.0644	0.034	0.0083	0	0.0062	0.8648
Nalm30_CTRL_3	0.0015	0.0028	0.0065	0.0074	0.0698	0.0029	0.0304	0.1861	0.5124	0.1437	0.0828	0.1163	0.1736	0.2077	0.0474	0.0132	0.0031	0.0109	0.0799	0.1762	0.0084	0.017	0.0082	0.0174	0.0191	0.0042	2.0484	0.0525	0.3465	0.5271	0.0054	0.0371	0.0281	0.0084	0.0219	0.0229	0.7436	0.0334	0.044	0.1823	0.0165	0.0119	4.3889	0.0486	0.0214	0.0143	0	0.0055	1.069
Nalm30_MTX_1	0.0021	0.0032	0.0076	0.0069	0.058	0.0033	0.0395	0.1515	0.5009	0.0802	0.0952	0.1183	0.1705	0.2129	0.0657	0.0188	0.0027	0.0075	0.0747	0.2035	0.0121	0.0226	0.009	0.0181	0.032	0.0052	1.9042	0.0306	0.2724	0.6555	0.0034	0.0403	0.0278	0.0177	0.0136	0.0453	0.9036	0.0495	0.0566	0.205	0.0194	0.0117	4.7109	0.0572	0.033	0.0086	0	0.0037	0.9902
Nalm30_MTX_2	0.002	0.0019	0.0046	0.0069	0.0525	0.005	0.0271	0.1721	0.4324	0.065	0.0796	0.1298	0.1706	0.2157	0.0468	0.0131	0.0027	0.002	0.0928	0.1573	0.0098	0.0152	0.0067	0.0159	0.0245	0.0019	1.9762	0.0392	0.226	0.5425	0.0031	0.0393	0.0329	0.0146	0.0149	0.0201	0.6644	0.0287	0.0754	0.1676	0.0123	0.0099	4.2332	0.0608	0.0341	0.0059	0	0.0055	0.7874
Nalm30_MTX_3	0.0017	0.0038	0.0157	0.0076	0.0644	0.0033	0.0385	0.1457	0.5982	0.1042	0.0931	0.0992	0.2088	0.1642	0.0582	0.0158	0.0029	0.0153	0.0767	0.1724	0.0104	0.0169	0.0097	0.0164	0.0254	0.0066	2.0811	0.0382	0.3176	0.6501	0.0061	0.0411	0.0312	0.0194	0.0171	0.0508	0.9766	0.0536	0.0725	0.2055	0.0226	0.0117	4.1156	0.0477	0.0243	0.0185	0	0.0053	0.9796
REH_CTRL_1	0.0032	0.0018	0.0135	0.0068	0.0325	0.0023	0.0335	0.1312	0.059	0.2975	0.154	0.1462	0.1242	0.0482	0.033	0.0453	0.0071	0.0061	0.0562	0.1336	0.0083	0.0223	0.011	0.0209	0.0431	0.0129	2.6805	0.0458	0.1205	0.2272	0.0053	0.0503	0.0158	0.0109	0.0579	0.0573	1.6195	0.0512	0.0384	0.4262	0.0047	0.0178	1.0663	0.0231	0.0137	0.0181	0	0.0012	0.9508
REH_CTRL_2	0.0028	0.0023	0.0087	0.007	0.0305	0.0047	0.0409	0.1362	0.0523	0.3621	0.1237	0.155	0.1074	0.0481	0.0596	0.0362	0.0063	0.0337	0.0662	0.1366	0.0125	0.0266	0.0105	0.0217	0.0401	0.0128	3.0179	0.0353	0.0578	0.2416	0.0074	0.0592	0.0167	0.0133	0.0682	0.0575	1.6445	0.0496	0.0461	0.5078	0.0084	0.0159	1.0111	0.0203	0.0158	0.0268	0	0.001	0.7397
REH_CTRL_3	0.0011	0.0014	0.01	0.0065	0.0311	0.0027	0.0272	0.2941	0.0574	0.2773	0.2132	0.1309	0.1611	0.2049	0.0673	0.0276	0.0061	0.0573	0.08	0.1845	0.0096	0.0264	0.0114	0.0269	0.0287	0.0121	3.7298	0.0226	0.2334	0.2068	0.0116	0.0824	0.0361	0.0111	0.0492	0.0683	1.5092	0.0608	0.0425	0.3381	0.0136	0.0193	1.3795	0.0179	0.012	0.0372	0	0.0069	0.7935
REH_MTX_1	0.0045	0.0038	0.0437	0.0104	0.0245	0.0041	0.0443	0.0658	0.0705	0.1373	0.1427	0.1011	0.1163	0.0301	0.0501	0.0306	0.0037	0.012	0.0441	0.1105	0.0104	0.0212	0.0088	0.0176	0.0521	0.0142	3.0647	0.0333	0.0901	0.4364	0.0031	0.0277	0.0155	0.0133	0.0211	0.0551	1.4056	0.0475	0.0372	0.435	0.0117	0.0178	1.1299	0.0213	0.0171	0.0135	0	0.0008	0.6505
REH_MTX_2	0.0031	0.0022	0.0057	0.007	0.0209	0.0034	0.0439	0.0618	0.0816	0.1775	0.2	0.1369	0.1035	0.0335	0.0681	0.0422	0.0061	0.0136	0.0538	0.116	0.0103	0.0207	0.0096	0.0176	0.0512	0.0156	3.5482	0.0397	0.1185	0.5153	0.0041	0.0422	0.0134	0.0146	0.0373	0.0649	1.4501	0.0594	0.0431	0.4659	0.008	0.0187	1.0344	0.0124	0.0091	0.0188	0	0.0005	0.4498
REH_MTX_3	0.0013	0.0023	0.0071	0.0066	0.0271	0.0034	0.0386	0.1739	0.0788	0.1514	0.2186	0.1309	0.141	0.155	0.0825	0.0277	0.0045	0.0343	0.0579	0.1587	0.0103	0.0285	0.011	0.0218	0.0448	0.0104	3.3388	0.0449	0.1767	0.4384	0.0069	0.0566	0.0418	0.0132	0.0353	0.0682	1.3299	0.0604	0.0465	0.3737	0.0147	0.022	1.2943	0.0129	0.0126	0.0325	0	0.0059	0.499
RS4;11_CTRL_1	0.0032	0.0038	0.0078	0.007	0.0326	0.004	0.0458	0.1331	0.4241	0.2536	0.1264	0.13	0.1641	0.0784	0.0156	0.0384	0.0036	0.2292	0.0815	0.0563	0.0107	0.0192	0.0106	0.006	0.035	0.0093	2.7519	0.0438	0.1124	0.2172	0.0046	0.0439	0.0161	0.0199	0.0555	0.064	1.2542	0.0658	0.0405	0.4058	0.0292	0.016	2.4196	0.0432	0.0291	0.0093	0	0.0018	0.174
RS4;11_CTRL_2	0.0029	0.0023	0.0033	0.0101	0.0272	0.0034	0.0485	0.1276	0.3799	0.257	0.1079	0.0922	0.1432	0.0707	0.0184	0.0364	0.0047	0.1856	0.0663	0.0496	0.0109	0.014	0.0088	0.0068	0.0388	0.0117	2.5019	0.008	0.1379	0.225	0.0034	0.04	0.0131	0.0208	0.0537	0.042	1.0424	0.0413	0.0376	0.3542	0.033	0.0165	1.8986	0.0414	0.0291	0.011	0	0.0019	0.1972
RS4;11_CTRL_3	0.0023	0.0042	0.0037	0.0069	0.031	0.0034	0.0502	0.1484	0.4759	0.2075	0.107	0.1605	0.1312	0.0983	0.0146	0.0339	0.0029	0.1835	0.0655	0.0596	0.0116	0.0143	0.0086	0.0075	0.0315	0.0068	2.7444	0.0217	0.1263	0.2403	0.0041	0.037	0.0169	0.0225	0.0471	0.0491	1.1644	0.0473	0.0421	0.3735	0.0321	0.0147	1.9095	0.0351	0.0247	0.0131	0	0.0017	0.27
RS4;11_MTX_1	0.0053	0.0038	0.0055	0.0069	0.0252	0.0041	0.0423	0.0774	0.5779	0.1603	0.1262	0.1635	0.1551	0.042	0.0106	0.0448	0.0029	0.0731	0.0689	0.0466	0.0093	0.0233	0.01	0.0032	0.0364	0.0059	2.7459	0.0309	0.0628	0.3905	0.0033	0.0464	0.0125	0.0222	0.0439	0.0964	1.1183	0.0875	0.041	0.3509	0.019	0.0146	2.0794	0.0272	0.0222	0.0041	0	0.0013	0.0921
RS4;11_MTX_2	0.0033	0.0038	0.0064	0.0064	0.0211	0.0041	0.0247	0.0957	0.5488	0.1578	0.1289	0.1686	0.1393	0.0571	0.0148	0.0378	0.0025	0.1005	0.0692	0.0536	0.0084	0.0196	0.0109	0.0052	0.0332	0.0085	2.8903	0.0292	0.1605	0.4042	0.0037	0.048	0.0137	0.0236	0.0467	0.0661	0.9388	0.0637	0.0413	0.3129	0.0225	0.0171	2.2016	0.0264	0.0239	0.0071	0	0.002	0.1192
RS4;11_MTX_3	0.0037	0.0042	0.0042	0.0068	0.0253	0.0043	0.0347	0.0956	0.5968	0.1161	0.1219	0.1855	0.1373	0.0627	0.0193	0.0402	0.0026	0.0759	0.0651	0.0596	0.0107	0.0221	0.0098	0.0051	0.0376	0.0086	2.9474	0.0445	0.18	0.4086	0.0046	0.043	0.0187	0.0265	0.0365	0.0734	1.0533	0.066	0.0401	0.3636	0.0192	0.0146	2.0211	0.0235	0.0173	0.0117	0	0.0002	0.1426
CCRF-CEM_CTRL_1	0.0038	0.01	0.0022	0.0063	0.0404	0.0029	0.0706	0.1767	0.4562	0.2333	0.2608	0.1067	0.2313	0.1185	0.1904	0.0372	0.009	0.2057	0.0611	0.0633	0.0229	0.0259	0.0163	0.011	0.0372	0.0058	3.339	0.0309	0.2112	0.5973	0.0087	0.0786	0.0188	0.039	0.085	0.0765	2.6226	0.0642	0.0537	0.2697	0.0309	0.0249	1.0873	0.0283	0.0219	0.0652	0.0064	0.0026	0.2053
CCRF-CEM_CTRL_2	0.0024	0.0034	0	0.0052	0.0359	0.0037	0.0328	0.1997	0.2764	0.1936	0.0465	0.1013	0.127	0.2163	0.1521	0.0324	0.0048	0.1548	0.0534	0.0503	0.0222	0.015	0.0103	0.0096	0.0389	0.0088	2.8571	0.0112	0.2611	0.4488	0.0067	0.0655	0.0128	0.0241	0.0554	0.0391	1.2836	0.0415	0.0495	0.2977	0.0249	0.0153	0.9365	0.0879	0.0464	0.0499	0.0255	0.0012	0.3004
CCRF-CEM_CTRL_3	0.0022	0.006	0.0032	0.0068	0.0451	0.0022	0.0452	0.1583	0.4285	0.1676	0.0605	0.0857	0.1872	0.1268	0.1322	0.0296	0.0058	0.1778	0.056	0.05	0.0217	0.0069	0.012	0.012	0.0417	0.0046	2.1874	0.0171	0.2638	0.4608	0.0056	0.078	0.0129	0.0235	0.0626	0.0527	1.5948	0.0503	0.0446	0.2307	0.0317	0.016	0.7352	0.0878	0.0464	0.0376	0.0328	0.0009	0.3524
CCRF-CEM_MTX_1	0.0042	0.0086	0.0026	0.0066	0.0395	0.0042	0.0603	0.2363	0.5307	0.2242	0.2328	0.0989	0.2013	0.1804	0.1808	0.0086	0.0076	0.2945	0.0611	0.0612	0.0198	0.041	0.0153	0.0086	0.0369	0.0144	2.9979	0.0431	0.0237	0.8815	0.0088	0.0733	0.0191	0.022	0.0685	0.0662	2.1632	0.0627	0.0559	0.289	0.0434	0.0249	0.9571	0.0068	0.0113	0.0731	0.0047	0.0031	0.227
CCRF-CEM_MTX_2	0.0018	0.0046	0.0018	0.0052	0.0267	0.0037	0.0417	0.1755	0.4583	0.2266	0.0487	0.2069	0.1375	0.1738	0.1638	0.0068	0.0062	0.2548	0.0474	0.0574	0.0096	0.0168	0.0139	0.0077	0.0384	0.0138	2.7004	0.0186	0.1201	0.7586	0.0044	0.0631	0.0079	0.0283	0.0628	0.0596	1.8075	0.0607	0.0537	0.2667	0.0356	0.0151	0.808	0.0094	0.01	0.1079	0.0146	0.0029	0.2351
CCRF-CEM_MTX_3	0.003	0.0078	0.0024	0.0103	0.0381	0.0045	0.0698	0.1709	0.7428	0.1822	0.0563	0.1238	0.2474	0.1313	0.1661	0.0127	0.0059	0.1789	0.0588	0.0538	0.0244	0.0188	0.0124	0.0093	0.0504	0.0037	2.012	0.0173	0.0418	0.84	0.0046	0.0819	0.0159	0.0311	0.067	0.0713	1.8886	0.0632	0.0575	0.3195	0.0445	0.0151	0.6243	0.0752	0.0337	0.0489	0.0368	0.0022	0.2401
HPB-ALL_CTRL_1	0.0021	0.0024	0.0092	0.0053	0.0186	0.0015	0.0268	0.1704	0.1758	0.0712	0.1444	0.292	0.3653	0.2952	0.0574	0.0105	0.0034	0.0054	0.0385	0.0472	0.0107	0.0254	0.006	0.0282	0.0243	0.0076	2.6301	0.5044	0.5454	0.5746	0.0037	0.0273	0.0279	0.0545	0.0099	0.1483	0.4257	0.1238	0.026	0.2038	0.0028	0.0116	0.5803	0.0296	0.0179	0.0188	0.0034	0.001	1.1147
HPB-ALL_CTRL_2	0.0021	0.0018	0.0053	0.0054	0.0152	0.0046	0.0311	0.0977	0.0791	0.0185	0.0575	0.0866	0.2386	0.1683	0.0233	0.0043	0.0028	0.0041	0.0225	0.0317	0.0069	0.0159	0.0036	0.02	0.0352	0.0024	1.2929	0.3017	0.2108	0.2971	0.0023	0.0161	0.0138	0.0171	0.005	0.0477	0.3116	0.0468	0.0196	0.0796	0.0024	0.0028	0.5293	0.0151	0.0133	0.0073	0	0.0003	0.6144
HPB-ALL_CTRL_3	0.002	0.002	0.0024	0.006	0.0198	0.003	0.0187	0.1578	0.1069	0.0492	0.091	0.1308	0.4028	0.2766	0.037	0.0058	0.0035	0.0051	0.0352	0.0429	0.0108	0.0258	0.0055	0.0278	0.0326	0.0045	2.2866	0.3343	0.4943	0.4556	0.004	0.0318	0.0306	0.0335	0.0061	0.0768	0.4369	0.071	0.0236	0.1663	0.0027	0.0078	0.7528	0.0326	0.023	0.0107	0.0032	0.0007	1.0532
HPB-ALL_MTX_1	0.0027	0.0039	0.0138	0.0054	0.0184	0	0.0227	0.1395	0.1852	0.0495	0.1662	0.2649	0.4098	0.2513	0.0593	0.0084	0.0039	0.0043	0.0521	0.0516	0.012	0.0184	0.004	0.0301	0.0215	0.0089	2.8115	0.4856	0.5937	0.6879	0.0034	0.0281	0.0388	0.0594	0.0094	0.1541	0.3353	0.1283	0.0286	0.1936	0.006	0.017	0.5563	0.0245	0.0235	0.0194	0.0007	0.0015	1.1261
HPB-ALL_MTX_2	0.0008	0.0014	0.0048	0.0057	0.0157	0.002	0.0138	0.1238	0.0852	0.031	0.0659	0.1123	0.1946	0.1282	0.0208	0.0042	0.0017	0.0071	0.0193	0.031	0.0035	0.0105	0.0033	0.0198	0.0322	0.0021	1.2155	0.3301	0.2187	0.3159	0.0016	0.0219	0.0154	0.0228	0.004	0.0583	0.3102	0.0511	0.0156	0.0809	0.0017	0.0038	0.465	0.0178	0.0116	0.0076	0.0021	0.0009	0.596
HPB-ALL_MTX_3	0.0003	0.0023	0.0106	0.0055	0.023	0.0037	0.0244	0.1319	0.107	0.0498	0.1029	0.1376	0.3758	0.2045	0.039	0.0037	0.003	0.0084	0.0374	0.0397	0.0111	0.0243	0.0062	0.0264	0.0284	0.0054	2.4719	0.3162	0.4407	0.4912	0.0034	0.0286	0.0329	0.0322	0.0074	0.081	0.4101	0.0756	0.032	0.1782	0.007	0.0133	0.6467	0.0197	0.0157	0.0177	0.0016	0.0014	0.9445
Jurkat_CTRL_1	0.0073	0.0081	0.0072	0.0052	0.035	0.0032	0.0529	0.1862	1.2985	0.2409	0.1984	0.4302	0.2446	0.1109	0.314	0.0665	0.0111	0.0815	0.1053	0.1178	0.0207	0.0437	0.0216	0.0323	0.041	0.0124	3.7251	0.0377	0.5034	0.7534	0.0148	0.093	0.0296	0.054	0.0559	0.1433	2.2655	0.1185	0.0413	0.4698	0.0227	0.0219	1.4996	0.051	0.0285	0.0289	0.006	0.0208	1.1393
Jurkat_CTRL_2	0.0081	0.0057	0.0107	0.0103	0.0352	0.0033	0.0479	0.1422	0.4116	0.2458	0.1763	0.18	0.2384	0.0717	0.1849	0.0965	0.0255	0.0531	0.0904	0.0924	0.0146	0.0258	0.0161	0.028	0.0386	0.0131	2.8803	0.0427	0.3015	0.6038	0.02	0.0786	0.0194	0.0391	0.0697	0.1083	2.3252	0.0824	0.0322	0.458	0.0303	0.0224	1.518	0.0388	0.0251	0.0218	0	0.0081	1.0497
Jurkat_CTRL_3	0.0056	0.0055	0.0022	0.0104	0.0384	0.0032	0.0492	0.1317	0.351	0.297	0.1157	0.1638	0.2628	0.0547	0.1761	0.0685	0.0241	0.0981	0.0888	0.0965	0.022	0.0486	0.0226	0.0271	0.0444	0.0203	2.8007	0.0233	0.373	0.5338	0.0273	0.0965	0.0277	0.037	0.0921	0.1057	3.6422	0.0917	0.0569	0.4332	0.0456	0.0199	1.8378	0.0339	0.0168	0.0306	0.0073	0.0136	1.1558
Jurkat_MTX_1	0.0031	0.0059	0.006	0.0056	0.0361	0.0023	0.0663	0.2287	1.0544	0.1888	0.1677	0.3038	0.2462	0.148	0.2926	0.0577	0.0115	0.0655	0.1033	0.1039	0.0214	0.0375	0.0138	0.0317	0.0415	0.0097	3.3787	0.036	0.4453	0.7406	0.0154	0.0894	0.0273	0.0426	0.0407	0.0947	1.9269	0.0838	0.0485	0.3383	0.0378	0.0261	1.3387	0.0453	0.0274	0.0257	0.0002	0.0223	1.108
Jurkat_MTX_2	0.0108	0.0084	0.0053	0.0116	0.0372	0.0039	0.0467	0.1708	0.6433	0.2091	0.2672	0.2181	0.278	0.1257	0.1904	0.1022	0.0249	0.0121	0.1097	0.1026	0.0161	0.0627	0.0253	0.0238	0.0408	0.0142	2.9093	0.0654	0.3351	0.9136	0.0252	0.088	0.0318	0.0418	0.0628	0.1534	3.9726	0.1263	0.0463	0.4817	0.0361	1.0205	1.8563	0.0286	0.0452	0.0269	0.0246	0.0087	1.016
Jurkat_MTX_3	0.0052	0.0042	0.0084	0.0105	0.0381	0.0029	0.05	0.1057	0.3504	0.2352	0.1402	0.1484	0.2266	0.0579	0.1424	0.0977	0.0218	0.0391	0.0773	0.087	0.0186	0.0491	0.0154	0.026	0.0442	0.0175	2.9152	0.0538	0.2766	0.7278	0.0197	0.0966	0.0237	0.0299	0.0807	0.0797	2.416	0.0704	0.0416	0.5364	0.0324	0.0199	1.7963	0.0286	0.0196	0.0241	0.0016	0.0061	1.0577
Molt-4_CTRL_1	0.0068	0.0056	0.0154	0.0055	0.087	0.0036	0.0483	0.262	0.5709	0.163	0.2874	0.2098	0.1818	0.3117	0.4344	0.0307	0.0069	0.0053	0.0688	0.1116	0.0266	0.0208	0.0313	0.0196	0.024	0.0139	3.3898	0.0233	0.3947	0.5459	0.0084	0.0771	0.0316	0.0422	0.0257	0.1726	4.9012	0.1272	0.0937	0.4052	0.0211	1.2116	1.5317	0.0246	0.0321	0.0225	0.0433	0	0.0162
Molt-4_CTRL_2	0.0029	0.0024	0.0112	0.01	0.1443	0.0036	0.0518	0.2303	0.4628	0.1301	0.2132	0.0372	0.3221	0.3846	0.3625	0.0302	0.0088	0.0064	0.0812	0.1078	0.0331	0.0226	0.0173	0.0233	0.0256	0.0117	3.6906	0.0104	0.3099	0.6694	0.0065	0.0937	0.0322	0.038	0.0173	0.1074	2.3376	0.0958	0.0696	0.4178	0.0429	0.0237	1.7018	0.0357	0.0175	0.0469	0	0.0194	0.9886
Molt-4_CTRL_3	0.0041	0.0037	0.0292	0.0101	0.1625	0.0003	0.0725	0.2519	0.7165	0.1667	0.2255	0.0951	0.317	0.2956	0.4449	0.0198	0.0101	0.0073	0.0813	0.1141	0.028	0.0097	0.0162	0.0288	0.0334	0.0076	3.7837	0.01	0.2475	0.7182	0.0056	0.1026	0.0423	0.0476	0.029	0.1428	2.3347	0.1146	0.0694	0.3599	0.0435	0.0267	1.6004	0.0445	0.0229	0.0431	0	0.0168	1.0876
Molt-4_MTX_1	0.0056	0.0043	0.05	0.0062	0.1537	0.0032	0.0625	0.304	0.7753	0.17	0.3199	0.1812	0.2856	0.2938	0.5123	0.0239	0.0082	0.0076	0.0839	0.1347	0.03	0.0326	0.028	0.0293	0.0316	0.0096	4.3588	0.0167	0.4702	0.9321	0.0084	0.1162	0.0434	0.0607	0.0362	0.1952	4.2531	0.153	0.069	0.3953	0.0366	0.0289	1.7918	0.0606	0.0369	0.0255	0	0.0198	0.94
Molt-4_MTX_2	0.0032	0.0025	0.0229	0.0075	0.1358	0	0.0424	0.2858	0.6051	0.1761	0.2719	0.1647	0.2718	0.3339	0.3643	0.0268	0.0073	0.0046	0.0853	0.1135	0.0379	0.0154	0.0191	0.023	0.0277	0.0121	3.7583	0.015	0.4561	0.8002	0.0096	0.1186	0.0349	0.0456	0.0346	0.1436	2.58	0.1227	0.0654	0.4264	0.0339	0.0256	1.767	0.034	0.0169	0.0466	0.0022	0.0187	0.9971
Molt-4_MTX_3	0.0034	0.0038	0.0302	0.01	0.1059	0.0037	0.0721	0.2881	0.7959	0.2244	0.2547	0.1345	0.3274	0.2531	0.4588	0.0213	0.0081	0.0092	0.0795	0.1137	0.032	0.0195	0.0162	0.0281	0.0331	0.0099	3.7099	0.0139	0.244	0.8473	0.0063	0.1043	0.0357	0.0549	0.0434	0.1596	2.5011	0.1187	0.0881	0.4488	0.0257	0.0269	1.5359	0.0497	0.0248	0.037	0.0001	0.0156	1.0417
P12-ICHIKAWA_CTRL_1	0.0017	0.002	0.0038	0.0099	0.029	0	0.113	0.3129	0.6238	0.224	0.0321	0.1131	0.4257	0.2391	0.1564	0.0292	0.0021	0.1709	0.0319	0.0411	0.0229	0.0621	0.0112	0.0196	0.0609	0.0028	3.3214	0.0319	0.1487	0.9331	0.0036	0.0683	0.0134	0.0303	0.0415	0.1203	1.2105	0.1045	0.0427	0.2524	0.0473	0.0249	2.0921	0.0348	0.0188	0.0212	0.0029	0.0189	0.9497
P12-ICHIKAWA_CTRL_2	0.0027	0.0029	0.0072	0.0097	0.0401	0.0018	0.1309	0.2956	0.894	0.218	0.0262	0.1555	0.4769	0.2166	0.2371	0.0329	0.0032	0.0069	0.05	0.0572	0.0215	0.0244	0.0119	0.0231	0.0482	0.0029	3.8253	0.0345	0.1108	0.6907	0.0046	0.0858	0.0136	0.0279	0.0453	0.1245	1.2347	0.1011	0.045	0.297	0.0704	0.0233	2.5654	0.0376	0.0217	0.0329	0.0045	0.0196	1.1379
P12-ICHIKAWA_CTRL_3	0.0026	0.0035	0.0083	0.0072	0.0462	0.0036	0.0939	0.2882	0.5776	0.2192	0.043	0.1458	0.4099	0.2316	0.1994	0.043	0.0064	0.0123	0.065	0.0604	0.0314	0.0334	0.0162	0.0279	0.0427	0.0046	4.1838	0.0544	0.2704	0.6011	0.0034	0.1087	0.0119	0.0253	0.0608	0.1139	1.6793	0.0987	0.0502	0.2977	0.0496	0.0295	2.3015	0.0403	0.0258	0.0394	0.0001	0.0185	1.1643
P12-ICHIKAWA_MTX_1	0.0023	0.0035	0.0108	0.01	0.0368	0.0022	0.1178	0.2921	0.7778	0.2737	0.0374	0.0989	0.4902	0.1905	0.1627	0.026	0.0026	0.1686	0.0366	0.0435	0.0212	0.0699	0.0123	0.02	0.0527	0.004	3.2857	0.0452	0.1346	1.1099	0.0025	0.0817	0.0124	0.0376	0.0604	0.1531	1.3729	0.128	0.0478	0.2494	0.048	0.0249	2.0847	0.0259	0.0162	0.0281	0	0.018	0.8831
P12-ICHIKAWA_MTX_2	0.0023	0.0037	0.0033	0.0094	0.029	0.0046	0.1284	0.3085	0.9456	0.2258	0.0328	0.14	0.4758	0.236	0.1996	0.0309	0.0037	0.0172	0.0489	0.0522	0.0211	0.028	0.0119	0.0214	0.0521	0.0029	3.665	0.0298	0.0875	0.9231	0.0039	0.0867	0.0137	0.0354	0.0501	0.1433	1.361	0.1164	0.0436	0.2136	0.0526	0.0259	2.315	0.0323	0.02	0.0389	0	0.0171	1.0244
P12-ICHIKAWA_MTX_3	0.0023	0.0034	0.0016	0.0069	0.0318	0.0016	0.0747	0.2597	0.7737	0.196	0.0247	0.2208	0.3365	0.213	0.1685	0.0345	0.0028	0.013	0.051	0.0499	0.0282	0.0402	0.0136	0.0232	0.0441	0.0056	3.6088	0.0365	0.3461	0.7353	0.0031	0.0939	0.0122	0.0281	0.053	0.1152	1.4292	0.0958	0.0366	0.308	0.0475	0.028	1.759	0.0507	0.0258	0.0219	0	0.0164	0.943
ALL-SIL_CTRL_1	0.0024	0.0046	0.0039	0.0055	0.0542	0	0.0259	0.2116	0.11	0.3482	0.2083	0.1234	0.2986	0.1141	0.3614	0.0088	0.0035	0.0984	0.0182	0.0376	0.0236	0.0485	0.0216	0.0469	0.0208	0.0188	2.8058	0.0928	0.0358	0.513	0.004	0.0736	0.027	0.037	0.0963	0.0953	1.8773	0.0853	0.061	0.4495	0.0183	0.0131	1.0401	0.0223	0.0172	0.0377	0	0.0018	2.0316
ALL-SIL_CTRL_2	0.0016	0.0029	0.0023	0.0101	0.0301	0	0.0342	0.1126	0.0561	0.2466	0.1291	0.0279	0.1196	0.051	0.1965	0.0136	0.0028	0.0975	0.0053	0.0194	0.0131	0.0503	0.0092	0.0258	0.0376	0.0058	1.4452	0.0145	0.04	0.6271	0.0033	0.0645	0.0095	0.0123	0.0979	0.0403	1.0328	0.0387	0.0341	0.1863	0.017	0.0124	0.8391	0.0489	0.0301	0.0254	0.0077	0.0013	1.1202
ALL-SIL_CTRL_3	0.0016	0.0036	0.0055	0.0103	0.0407	0.0029	0.0329	0.1534	0.0983	0.3412	0.0428	0.0243	0.1955	0.07	0.2369	0.0077	0.0043	0.1186	0.0119	0.027	0.0144	0.0493	0.0122	0.0289	0.0465	0.0067	1.9874	0.0309	0.016	0.7701	0.0027	0.0786	0.0125	0.0223	0.112	0.0723	1.4135	0.068	0.046	0.1841	0.0313	0.0148	0.9349	0.1045	0.0689	0.0565	0.0243	0.0022	1.303
ALL-SIL_MTX_1	0.0022	0.0033	0.0041	0.0068	0.0599	0.0016	0.0317	0.2067	0.1583	0.1329	0.2411	0.0225	0.4275	0.1853	0.408	0.0114	0.0031	0.0867	0.0197	0.0392	0.0211	0.0885	0.0163	0.048	0.0315	0.0136	3.0169	0.146	0.0908	0.9699	0.0029	0.0603	0.0547	0.0317	0.0378	0.0711	1.2991	0.074	0.0597	0.4515	0.0114	0.015	0.8502	0.0237	0.0144	0.0262	0	0.0006	1.9106
ALL-SIL_MTX_2	0.0019	0.0025	0.0019	0.01	0.0367	0	0.0319	0.0913	0.077	0.2552	0.1597	0	0.1597	0.0454	0.2107	0.0078	0.003	0.0848	0.0089	0.0235	0.0154	0.0597	0.0109	0.0268	0.0398	0.0088	1.4787	0.0137	0.0152	0.8151	0.0028	0.0618	0.0105	0.0216	0.0932	0.0591	1.3591	0.0534	0.0411	0.2357	0.0202	0.0137	0.6845	0.0278	0.0192	0.0425	0.0057	0.0009	1.1043
ALL-SIL_MTX_3	0.0024	0.0038	0.0018	0.0107	0.0391	0	0.0468	0.1775	0.1156	0.3303	0.0534	0.009	0.2363	0.0696	0.2796	0.0041	0.0028	0.1155	0.0108	0.0286	0.0157	0.0561	0.0145	0.03	0.0464	0.0068	2.0329	0.0192	0.0032	0.92	0.0043	0.0875	0.016	0.0228	0.1294	0.1056	1.5761	0.098	0.0481	0.1525	0.0328	0.0155	0.9175	0.1367	0.0663	0.0502	0.0174	0.0024	1.3313
TALL-1_CTRL_1	0.0025	0.0037	0.003	0.0062	0.02	0	0.0364	0.0977	0.21	0.0457	0.063	0.0706	0.107	0.142	0.034	0.0196	0.0042	0.0039	0.0236	0.0132	0.0146	0.0174	0.0066	0.0147	0.0282	0.0107	1.5612	0.0376	0.2451	0.225	0.0057	0.0263	0.018	0.0118	0.0093	0.0224	0.6982	0.0259	0.0137	0.2914	0.0028	0.0108	0.1431	0.0126	0.0138	0.013	0	0.0002	0.7867
TALL-1_CTRL_2	0.0016	0.0044	0.0035	0.006	0.0305	0	0.0338	0.1465	0.4424	0.1242	0.099	0.1757	0.145	0.0735	0.0781	0.0273	0.0053	0.0196	0.0367	0.029	0.0227	0.0199	0.0146	0.0192	0.0358	0.0149	2.0939	0.0213	0.2475	0.3272	0.0075	0.0531	0.0265	0.0229	0.0436	0.0482	2.2998	0.0477	0.0379	0.3752	0.0093	0.0129	0.2952	0.0202	0.0154	0.0211	0	0.0008	1.128
TALL-1_CTRL_3	0.0022	0.0021	0.004	0.0069	0.0575	0.0029	0.0675	0.1123	0.2817	0.2748	0.1081	0.0519	0.284	0.0426	0.1103	0.0309	0.0034	0.0249	0.0293	0.0396	0.0229	0.0153	0.0089	0.0207	0.0409	0.003	2.768	0.011	0.1814	0.5508	0.0037	0.0642	0.0071	0.0143	0.0653	0.0542	0.969	0.0516	0.0506	0.261	0.0162	0.0152	1.2148	0.0108	0.0095	0.0322	0	0.0067	1.1022
TALL-1_MTX_1	0.0016	0.0014	0.0033	0.0052	0.0172	0.0029	0.041	0.0396	0.2985	0.0279	0.0779	0.0553	0.1737	0.0174	0.0406	0.025	0.0013	0.0045	0.0262	0.0149	0.0051	0.0119	0.0037	0.0149	0.0409	0.0061	2.0808	0.0965	0.2248	0.4052	0.0037	0.0151	0.0059	0.0114	0.0032	0.0158	0.3954	0.0194	0.0285	0.1986	0.0038	0.0106	0.1032	0.009	0.0079	0.0127	0	0.0013	0.2982
TALL-1_MTX_2	0.0018	0.0022	0.0082	0.0057	0.0295	0	0.0358	0.0542	0.4876	0.0436	0.1011	0.0928	0.2162	0.0207	0.0729	0.0306	0.0031	0.0063	0.0287	0.0283	0.0124	0.0107	0.0045	0.0144	0.0624	0.0081	2.9425	0.0407	0.26	0.6172	0.0041	0.0226	0.0143	0.0151	0.0041	0.0221	0.6105	0.0261	0.0404	0.2089	0.0068	0.0141	0.2245	0.0125	0.0099	0.012	0	0.0009	0.2723
TALL-1_MTX_3	0.0026	0.0036	0.0026	0.0072	0.0513	0.0032	0.0701	0.0856	0.4703	0.1775	0.1673	0.0795	0.3018	0.0459	0.1027	0.0365	0.0039	0.0236	0.0316	0.042	0.0289	0.0246	0.0105	0.0193	0.0503	0.0039	2.7357	0.0345	0.1551	0.8574	0.0032	0.0474	0.0114	0.0265	0.0453	0.0778	1.0513	0.0732	0.0537	0.3259	0.0142	0.0161	1.1773	0.0135	0.0161	0.0292	0	0.0034	0.9224
[truncated: 21 more columns]

## Sheet: ST3 - Metabolite Fold Change
Supplementary Table 3. Fold changes in metabolites concentration after MTX treatment (in relation to controls). Values are the average of three paired (MTX /CTRL) biological replicates.
Fold Change (MTX/CTRL)	2-Methylglutarate	2-Oxobutyrate	2-Oxoglutarate	3-Hydroxyisovalerate	4-Aminobutyrate	4-Hydroxyphenylacetate	Acetate	ADP	Alanine	AMP	Arginine	Asparagine	Aspartate	ATP	Beta-Alanine	Carnitine	Cholate	Choline	Citrate	Creatine	Cytidine	dCTP	Dihydrothymine	Dimethylglycine	Formate	Fumarate	Glutamate	Glutamine	Glutathione	Glycine	Glycocholate	GTP	Guanosine	Histidine	Hypoxanthine	Isoleucine	Lactate	Leucine	Lysine	Malate	Malonate	Methionine	myo-Inositol	NAD+	NADP+	Niacinamide	Nicotinic acid adenine dinucleotide	O-Acetylcarnitine	O-Phosphocholine
697	0.814815	1.26389	1.00745	1.15816	0.694137	1.25175	1.01041	0.880438	1.15554	0.883705	1.0244	0.976318	1.14155	0.756752	1.00193	0.817044	0.717081	3.1362	0.919079	0.984834	1.14703	1.34309	0.974928	0.885733	0.961747	1.67046	1.04312	0.745443	0.832823	1.22268	0.950576	1.1296	0.991093	1.2011	1.07021	1.16076	0.957951	1.09196	0.823658	1.25725	0.867827	0.965606	0.930258	1.00216	0.855687	0.681741	NaN (division by 0)	0.927098	0.785606
Nalm06	1.37386	0.904762	0.953405	0.99168	0.832561	NaN (division by 0)	1.04777	0.722794	1.16179	0.43171	1.13676	1.01141	1.53453	0.800238	0.950247	1.63918	0.848575	0.874887	1.12282	0.918593	1.18732	1.27972	0.979106	0.996107	1.07397	1.14447	1.10411	0.989025	0.953926	1.5685	0.70465	0.702732	0.90993	3.7542	0.460083	1.12216	0.766834	1.10309	1.0638	0.986076	0.887856	0.9832	1.04222	0.575812	0.994593	1.20569	NaN (division by 0)	0.940322	0.712037
Nalm16	1.55926	1.17	2.20375	0.969754	1.01375	1.37374	0.938745	0.665644	1.05307	0.587214	1.18596	1.07208	0.958647	0.710165	0.885091	1.35728	1.32258	0.730907	0.960939	0.951212	1.0295	1.27967	0.942508	0.958074	1.15848	0.816545	1.01041	0.934337	0.833708	1.40279	0.594993	0.930626	0.945013	1.23718	0.813395	1.338	1.01531	1.18751	0.765772	1.03093	0.823733	0.986912	0.931339	0.875457	1.09151	0.639352	NaN (division by 0)	0.852048	0.828306
Nalm30	1.33148	1.36564	1.37574	1.01126	0.865216	1.30755	1.61227	0.828809	1.1599	0.873476	1.19624	1.04268	1.08038	0.778769	1.07108	1.27838	0.957982	0.89413	0.983128	1.02453	1.50982	1.27402	1.12432	0.974689	1.3616	1.52381	1.05675	0.885267	0.86474	1.29046	0.911237	1.10676	1.15787	1.79487	1.10205	1.98016	1.18496	1.5014	1.35321	1.49316	1.2585	1.02066	0.968302	0.975777	1.09083	0.976427	NaN (division by 0)	0.868612	0.957717
REH	1.23174	1.57016	1.53407	1.1816	0.770158	1.25509	1.27162	0.515521	1.37599	0.499229	1.18959	0.858248	0.925104	0.692471	1.29555	0.948289	0.742362	0.989793	0.773712	0.845484	1.04998	0.936138	0.893066	0.821191	1.34887	1.05968	1.07141	1.27948	1.18499	2.05785	0.577929	0.650142	0.980434	1.16904	0.542941	1.02961	0.876968	1.03958	0.999264	1.01448	1.50754	1.10533	1.00698	0.751195	0.958042	0.773668	NaN (division by 0)	0.673913	0.640368
RS4;11	1.46763	1.21739	1.25989	0.868295	0.78829	1.1652	0.708031	0.658574	1.35376	0.601875	1.11076	1.41403	0.988138	0.660399	0.935251	1.13032	0.744674	0.424682	0.961011	0.969451	0.854072	1.38633	1.10719	0.659346	1.02977	0.875203	1.07568	2.13539	1.04926	1.7649	0.975859	1.1397	0.976236	1.14266	0.811861	1.52499	0.898948	1.4225	1.02108	0.907202	0.643545	0.980687	1.02581	0.645609	0.761532	0.659815	NaN (division by 0)	0.630834	0.553974
CCRF-CEM	1.07297	1.17098	0.965909	1.18744	0.855415	1.49791	1.22323	1.09857	1.5183	1.07285	0.956843	1.47131	1.09152	1.12046	1.09431	0.290038	1.05112	1.36129	0.979213	1.06133	0.807162	1.80922	1.10717	0.786301	1.06257	1.61843	0.920937	1.35574	0.243549	1.663	0.82988	0.981976	0.955234	1.02059	1.00325	1.24753	1.13907	1.23192	1.13835	1.11745	1.41268	0.976893	0.864066	0.401238	0.485931	1.52801	0.809625	2.01781	0.85655
HPB-ALL	0.605556	1.18426	2.27411	0.99703	1.06125	0.556039	0.865186	0.973891	1.04384	1.1277	1.14261	1.08532	0.956793	0.784119	0.993286	0.804892	0.870448	1.39169	1.09117	0.998849	0.885506	0.775549	0.903535	1.00234	0.890237	1.08202	1.03005	1.00091	1.00587	1.11287	0.821524	1.09631	1.19393	1.12815	0.987537	1.10534	0.90727	1.06434	1.08395	1.01261	1.81459	1.50926	0.89874	0.870268	0.955879	1.24241	NaN (division by 0)	2.16667	0.959023
Jurkat	0.895521	0.988572	1.71561	1.07092	1.02681	0.935606	1.08151	1.07732	1.12441	0.808779	1.19087	0.941278	1.01163	1.38206	0.923408	1.11767	0.972357	0.476709	1.02167	0.964649	0.994004	1.43288	0.963911	0.930278	1.02156	0.909432	0.985987	1.59851	0.912528	1.28651	1.00738	1.02731	1.13902	0.888684	0.835104	0.943769	1.07412	1.00255	1.11444	1.00336	1.18905	15.9166	1.03099	0.823002	1.30962	0.970267	NaN (division by 0)	0.864906	0.951849
Molt-4	0.966358	1.03435	1.53944	0.87005	0.796394	6.16667	0.906508	1.19235	1.20915	1.34985	1.20241	2.92086	0.938322	0.8622	1.0181	0.981587	0.815763	0.989512	1.01418	1.02468	1.14394	1.34586	1.05202	0.981409	1.03652	1.16841	0.99942	1.41615	1.22881	1.18758	1.30096	1.14116	0.963911	1.17668	1.74828	1.22735	1.08748	1.15828	1.10455	1.1338	0.690507	1.04383	0.999005	1.03462	1.02434	0.926036	NaN (division by 0)	0.946244	0.983198
P12-ICHIKAWA	1.0298	1.33243	1.1644	0.979169	0.89349	NaN (division by 0)	0.939635	0.959425	1.2147	1.05061	0.997145	1.09639	0.990047	0.935331	0.909052	0.877315	0.943948	1.51207	0.969984	0.93238	0.935083	1.15891	0.97924	0.926119	0.993018	1.21532	0.936637	0.983884	0.991615	1.24973	0.818012	1.02351	0.985979	1.2068	1.14436	1.14502	1.02917	1.11561	0.939137	0.913968	0.90654	1.02025	0.887713	0.953787	0.927787	1.02123	0	0.903772	0.880019
ALL-SIL	1.20139	0.878339	0.734881	1.08843	1.09504	NaN (division by 0)	1.19306	0.981595	1.32921	0.794868	1.21405	0.184235	1.32522	1.1695	1.12715	0.800484	0.869435	0.908234	1.22308	1.10438	1.05331	1.38318	1.04265	1.03343	1.19026	1.08519	1.04044	1.04649	1.03877	1.4617	1.05536	0.963555	1.4704	1.21176	0.833291	1.22438	1.04099	1.22952	1.07654	1.03266	0.953036	1.09906	0.871522	0.979807	0.812449	1.08556	NaN (division by 0)	0.705517	0.982655
TALL-1	0.982273	0.864221	1.36429	0.944063	0.906462	NaN (division by 0)	1.07469	0.512511	1.3977	0.535825	1.26845	0.94775	1.39236	0.493878	1.01954	1.19254	0.680496	0.807689	0.990228	1.05509	0.719193	0.943147	0.682867	0.898658	1.4744	0.804573	1.24214	2.53788	0.940899	1.74795	0.686885	0.579358	0.824345	1.15955	0.377281	0.866429	0.638901	0.904936	1.40251	0.828989	0.98829	1.04457	0.816935	0.861033	0.970019	0.817492	NaN (division by 0)	2.71082	0.485775
[truncated: 21 more columns]

## Sheet: ST4 - Wilcoxon ranked test
Supplementary Table 4. Metabolites fold change (MTX/CTRL) were compared to a hipotethical gaussian distribution of average = 1. A Wilcoxon rank test was used to evidence metabolites that were modulated by MTX (i.e., P-values < 0.05).
Metabolite	P-value
Alanine	0.0002
Glycine	0.0002
O-Phosphocholine	0.0002
Phenylalanine	0.0002
Threonine	0.0002
Histidine	0.0007
Arginine	0.0017
Valine	0.0017
Leucine	0.0024
NAD+	0.0024
Uridine	0.0024
Dimethylglycine	0.0034
Isoleucine	0.0046
dCTP	0.0046
sn-Glycero-3-phosphocholine	0.0046
UDP-glucuronate	0.0061
Tyrosine	0.0081
2-Oxoglutarate	0.0134
4-Aminobutyrate	0.0134
UDP-glucose	0.0171
2-Oxobutyrate	0.0215
Formate	0.0266
Glycocholate	0.0327
myo-Inositol	0.0327
AMP	0.0398
Cholate	0.0398
O-Phosphoethanolamine	0.0398
Ornithine	0.0398
Proline	0.0398
Trimethylamine	0.042
ADP	0.0479
ATP	0.0574
Methionine	0.0681
Succinate	0.0681
trans-4-Hydroxy-L-proline	0.0942
4-Hydroxyphenylacetate	0.0977
Glutamate	0.1272
Glutamine	0.1272
S-Adenosylhomocysteine	0.1465
Lysine	0.1677
2-Methylglutarate	0.1909
Aspartate	0.1909
Fumarate	0.1909
Hypoxanthine	0.1909
Propionate	0.2661
Malate	0.2734
NADP+	0.2734
Asparagine	0.3757
Glutathione	0.3757
Oxypurinol	0.4143
Acetate	0.4548
Niacinamide	0.4973
Nicotinic acid adenine dinucle	0.5
Creatine	0.5417
O-Acetylcarnitine	0.5417
3-Hydroxyisovalerate	0.5879
Pyroglutamate	0.5879
Lactate	0.6355
UDP-galactose	0.6355
Taurine	0.6848
Choline	0.7354
Citrate	0.7354
Malonate	0.7354
Sarcosine	0.7869
Beta-Alanine	0.7869
Carnitine	0.8926
Cytidine	0.8926
Dihydrothymine	0.946
Guanosine	0.946
GTP	1

## Sheet: ST5 - Pearson Metab-MTXIC50
Supplementary Table 5. Pearson correlation between metabolite concentration, cell proliferation rate (expressed in terms of doubling time) and MTX resistance (IC50 at 48 or 96 h). Metabolites concentration values were natural log-transformed prior to the analysis to avoid distortions caused by the wide concentration range found in some metabolites on the linear regression. Dark gray and bold, sig…
Metabolite	Proliferation rate (doubling time)				MTX IC50 (48 h)				MTX IC50 (96 h)
	Untreated cells		MTX-treated cells		Untreated cells		MTX-treated cells		Untreated cells		MTX-treated cells
	Pearson r	P-value	Pearson r	P-value	Pearson r	P-value	Pearson r	P-value	Pearson r	P-value	Pearson r	P-value
2-Methylglutarate	-0.5213	0.0677	-0.3393	0.2567	-0.5406	0.0564	-0.5116	0.074	0.2477	0.4145	0.06376	0.8361
2-Oxobutyrate	-0.3838	0.1954	-0.2612	0.3887	-0.2778	0.3581	-0.2418	0.426	0.06788	0.8256	0.06954	0.8214
2-Oxoglutarate	0.05776	0.8513	0.1933	0.5269	-0.1573	0.6078	-0.01318	0.9659	0.0692	0.8223	0.2316	0.4464
3-Hydroxyisovalerate	-0.01414	0.9634	-0.07125	0.8171	-0.08661	0.7785	-0.1995	0.5135	-0.04058	0.8953	-0.1584	0.6053
4-Aminobutyrate	0.1588	0.6043	0.1968	0.5193	0.004455	0.9885	0.1136	0.7118	-0.1036	0.7363	0.008999	0.9767
4-Hydroxyphenylacetate	0.1587	0.6045	0.1126	0.7142	0.03006	0.9223	-0.2168	0.4767	0.4296	0.1429	0.1622	0.5965
Acetate	-0.5056	0.078	-0.3538	0.2356	-0.6374	0.0191	-0.6077	0.0276	-0.1196	0.6971	-0.3202	0.2861
ADP	0.2786	0.3567	0.0742	0.8096	0.08697	0.7775	0.101	0.7426	-0.0381	0.9017	0.1039	0.7355
Alanine	-0.1042	0.7347	-0.1187	0.6993	-0.19	0.5342	-0.2235	0.463	0.2355	0.4387	0.138	0.6531
AMP	-0.228	0.4537	-0.1935	0.5264	-0.4789	0.0978	-0.3358	0.262	-0.436	0.1364	-0.2654	0.3807
Arginine	-0.1897	0.5347	-0.1221	0.6911	-0.1655	0.589	-0.1003	0.7444	0.1291	0.6743	0.1639	0.5925
Asparagine	-0.1407	0.6466	-0.06318	0.8375	-0.2849	0.3454	-0.2424	0.425	0.6017	0.0296	0.5174	0.0702
Aspartate	0.04158	0.8927	-0.05272	0.8642	0.1354	0.6593	0.1072	0.7273	0.2947	0.3284	0.1864	0.542
ATP	0.4532	0.1198	0.3493	0.2421	0.4598	0.1139	0.4207	0.1523	0.3047	0.3113	0.33	0.2708
Beta-Alanine	-0.3581	0.2296	-0.3142	0.2958	-0.2851	0.345	-0.2578	0.3951	-0.1355	0.6589	-0.1677	0.584
Carnitine	-0.455	0.1183	-0.1957	0.5217	-0.7541	0.0029	-0.5687	0.0426	-0.06005	0.8455	0.08095	0.7926
Cholate	-0.5479	0.0525	-0.3734	0.2089	-0.6144	0.0255	-0.4017	0.1736	0.1981	0.5164	0.3367	0.2606
Choline	-0.3186	0.2887	-0.3401	0.2555	-0.3298	0.2711	-0.2933	0.3308	-0.3374	0.2596	-0.386	0.1927
Citrate	0.1649	0.5903	0.1663	0.5872	-0.1475	0.6306	-0.08241	0.789	0.337	0.2601	0.4224	0.1504
Creatine	0.6194	0.024	0.6197	0.0239	0.325	0.2785	0.3556	0.233	0.2908	0.3351	0.29	0.3365
Cytidine	-0.6087	0.0273	-0.4339	0.1386	-0.5363	0.0589	-0.4201	0.1529	-0.1913	0.5313	-0.2118	0.4873
dCTP	-0.1076	0.7265	-0.1189	0.6988	-0.07097	0.8178	-0.07613	0.8048	0.01264	0.9673	-0.08625	0.7793
Dihydrothymine	-0.2478	0.4143	-0.09155	0.7661	-0.3591	0.2282	-0.2012	0.5098	-0.06183	0.841	-0.05301	0.8634
Dimethylglycine	0.1043	0.7346	0.1311	0.6694	0.1331	0.6646	0.1895	0.5353	0.202	0.5082	0.2201	0.4701
Formate	-0.8207	0.0006	-0.6336	0.0201	-0.8139	0.0007	-0.8362	0.0004	-0.2668	0.3781	-0.5396	0.057
Fumarate	-0.4649	0.1094	-0.3698	0.2136	-0.4511	0.1218	-0.3961	0.1802	0.02523	0.9348	-0.04863	0.8746
Glutamate	-0.09449	0.7588	-0.07151	0.8164	-0.2356	0.4384	-0.2196	0.4709	0.03593	0.9072	0.0237	0.9387
Glutamine	0.1708	0.5769	0.04029	0.896	0.4059	0.1687	0.2798	0.3546	0.4182	0.155	0.3727	0.2098
Glutathione	0.2167	0.4771	0.2579	0.3948	0.1606	0.6001	0.186	0.543	0.6625	0.0136	0.6721	0.0119
Glycine	-0.03248	0.9161	-0.04572	0.8821	0.1135	0.712	-0.006579	0.983	0.1805	0.5551	-0.022	0.9431
Glycocholate	-0.268	0.376	-0.3002	0.319	-0.4498	0.123	-0.3834	0.196	0.2756	0.3621	0.2681	0.3757
GTP	-0.3574	0.2306	-0.1974	0.5179	-0.5012	0.081	-0.2532	0.404	-0.2528	0.4047	-0.05448	0.8597
Guanosine	0.436	0.1364	0.4883	0.0904	0.3681	0.2159	0.5273	0.0641	0.5542	0.0494	0.4494	0.1234
Histidine	-0.307	0.3076	-0.142	0.6435	-0.09181	0.7655	0.02447	0.9368	0.4251	0.1476	0.3865	0.192
Hypoxanthine	-0.4272	0.1454	-0.303	0.3142	-0.5618	0.0457	-0.3834	0.1959	-0.501	0.0811	-0.3413	0.2537
Isoleucine	-0.4014	0.174	-0.1226	0.6898	-0.3083	0.3054	-0.0799	0.7953	0.2818	0.3509	0.2737	0.3655
Lactate	-0.3428	0.2515	-0.1419	0.6438	-0.5101	0.0749	-0.3044	0.3119	-0.1371	0.6551	-0.05482	0.8588
Leucine	-0.2894	0.3375	-0.07741	0.8015	-0.2087	0.4937	-0.02591	0.933	0.3217	0.2838	0.2803	0.3537
Lysine	0.2277	0.4544	0.3486	0.2431	0.03872	0.9001	0.1393	0.65	-0.0775	0.8013	-0.1415	0.6447
Malate	-0.4826	0.0948	-0.2639	0.3837	-0.6708	0.0121	-0.494	0.0862	-0.1118	0.7162	-0.07774	0.8007
Malonate	-0.1419	0.6439	-0.08303	0.7874	-0.302	0.3159	-0.2216	0.4669	-0.2121	0.4866	-0.1404	0.6473
Methionine	-0.2632	0.3849	-0.3395	0.2564	-0.314	0.2961	-0.4225	0.1504	-0.06483	0.8333	0.3752	0.2065
myo-Inositol	0.6466	0.0169	0.6334	0.0201	0.3568	0.2313	0.3319	0.2678	0.1689	0.5812	0.1877	0.5391
NAD+	0.469	0.1059	0.5106	0.0746	0.5239	0.0661	0.5349	0.0596	0.1222	0.6908	0.1365	0.6566
NADP+	0.3211	0.2847	0.447	0.1256	0.468	0.1068	0.5208	0.068	0.008938	0.9769	0.2503	0.4095
Niacinamide	-0.4768	0.0995	-0.4413	0.1312	-0.4652	0.1092	-0.3368	0.2605	-0.3285	0.2732	-0.2798	0.3546
Nicotinic acid adenine dinucle	-0.2807	0.59	-0.3356	0.5809	-0.08993	0.8655	-0.2856	0.6413	-0.5314	0.2779	-0.3461	0.5683
O-Acetylcarnitine	-0.02477	0.936	-0.05937	0.8472	-0.3258	0.2774	-0.2642	0.3831	0.04774	0.8769	0.1858	0.5433
O-Phosphocholine	0.2496	0.4109	0.26	0.391	0.2315	0.4467	0.3083	0.3054	0.1172	0.7031	0.2016	0.5089
O-Phosphoethanolamine	-0.2019	0.5083	-0.2147	0.4812	0.02345	0.9394	0.00949	0.9755	0.1795	0.5574	0.01645	0.9575
Ornithine	-0.2	0.5124	-0.2575	0.3956	-0.1438	0.6394	-0.2352	0.4393	0.01996	0.9484	-0.1019	0.7406
Oxypurinol	-0.2275	0.4548	0.113	0.7131	-0.3469	0.2455	-0.0111	0.9713	-0.1038	0.7357	0.1352	0.6596
Phenylalanine	-0.3084	0.3052	-0.1712	0.5761	-0.1479	0.6297	-0.04199	0.8917	0.2732	0.3664	0.3228	0.2821
Proline	-0.2469	0.416	-0.1893	0.5356	-0.3918	0.1855	-0.2872	0.3414	0.1033	0.7371	0.1173	0.7028
Propionate	-0.253	0.4043	-0.1975	0.5179	-0.1754	0.5665	-0.2441	0.4216	0.07422	0.8096	0.1311	0.6695
Pyroglutamate	-0.3162	0.2926	0.01513	0.9609	-0.5197	0.0687	-0.2053	0.5011	-0.06181	0.841	-0.03558	0.9081
S-Adenosylhomocysteine	-0.4185	0.1547	-0.5542	0.0494	-0.4874	0.0911	-0.6693	0.0124	-0.07235	0.8143	-0.2266	0.4566
Sarcosine	0.3875	0.1908	0.3194	0.2874	0.3717	0.2111	0.3474	0.2448	0.0994	0.7466	0.09776	0.7507
sn-Glycero-3-phosphocholine	-0.3326	0.2669	-0.3542	0.235	-0.2588	0.3931	-0.2161	0.4783	-0.2496	0.4108	-0.1505	0.6236
Succinate	-0.3916	0.1857	-0.421	0.1519	-0.6675	0.0127	-0.6149	0.0253	-0.428	0.1445	-0.3303	0.2704
Taurine	-0.2754	0.3624	-0.2587	0.3934	-0.1466	0.6328	-0.1435	0.6401	-0.1912	0.5316	-0.1803	0.5556
Threonine	-0.1913	0.5312	-0.09839	0.7491	-0.08366	0.7858	-0.02415	0.9376	0.2138	0.4831	0.2568	0.3971
trans-4-Hydroxy-L-proline	0.1318	0.6677	0.1033	0.7369	-0.133	0.665	-0.09305	0.7624	-0.139	0.6507	-0.2181	0.4741
Trimethylamine	-0.3474	0.2449	-0.2258	0.4582	-0.266	0.3798	-0.1536	0.6165	0.05653	0.8545	0.02155	0.9443
Tyrosine	-0.4289	0.1436	-0.2523	0.4056	-0.2976	0.3233	-0.1301	0.672	0.3278	0.2742	0.303	0.3142
UDP-galactose	0.1888	0.5368	0.1903	0.5335	0.1932	0.5272	0.2482	0.4136	-0.1227	0.6898	-0.1986	0.5154
UDP-glucose	-0.1719	0.5744	-0.1442	0.6383	-0.2662	0.3794	-0.1318	0.6677	0.1444	0.638	0.1625	0.5958
UDP-glucuronate	-0.2099	0.4913	-0.17	0.5787	-0.2619	0.3874	-0.1776	0.5617	0.2078	0.4957	0.1041	0.735
Uridine	-0.2531	0.4041	0.03557	0.9082	-0.2239	0.462	0.0253	0.9346	-0.2489	0.4123	-0.3546	0.2345
Valine	-0.2745	0.3641	-0.05721	0.8527	-0.1562	0.6103	0.01689	0.9563	0.3366	0.2607	0.2493	0.4113
Other parameters	Pearson r		P-value		Pearson r		P-value		Pearson r		P-value
Proliferation rate (doubling time)	1		0		0.8271		0.0005		0.1126		0.7142
MTX IC50 (48 h)	0.8271		0.0005		1		0		0.3026		0.3149
MTX IC50 (96 h)	0.1126		0.7142		0.3026		0.3149		1		0

## Sheet: ST6 - GSEA GSH gene set
Supplementary Table 6. Genes that compose KEGG's "Glutathione Metabolism" (hsa00480) gene set.
KEGG_GLUTATHIONE_METABOLISM
ANPEP
G6PD
GCLC
GCLM
GGCT
GGT1
GGT5
GGT6
GGT7
GPX1
GPX2
GPX3
GPX4
GPX5
GPX6
GPX7
GSR
GSS
GSTA1
GSTA2
GSTA3
GSTA4
GSTA5
GSTK1
GSTM1
GSTM2
GSTM3
GSTM4
GSTM5
GSTO1
GSTO2
GSTP1
GSTT1
GSTT2
GSTZ1
IDH1
IDH2
LAP3
MGST1
MGST2
MGST3
ODC1
OPLAH
PGD
RRM1
RRM2
RRM2B
SMS
SRM
TXNDC12

## Sheet: ST7 - PEITC, PL and H2O2 IC50
Supplementary Table 7. IC50 values (µM) for 48 h of treatment.
Cell line	PEITC	PL	H2O2	BSO
T-ALL
HPB-ALL	4.68	4.06	29.27	42.38
Jurkat	9.82	7.32	37.94	272.6
Molt-4	4.84	6.30	128.00	10.0
CCRF-CEM	4.30	4.50	23.16	166.0
TALL-1	5.90	2.67	19.86	487.1
P12-ICHIKAWA	4.78	3.60	24.87	NA
ALL-SIL	1.62	2.52	21.54	NA
BCP-ALL
Nalm16	2.97	3.44	151.60	817.0
RS4;11	4.43	5.32	48.48	5.6
697	4.23	5.52	25.07	174.8
Nalm30	4.96	2.36	88.63	1.10
Nalm6	5.51	1.24	12.34	117.0
REH	4.49	3.07	32.97	43.29
NA: not available

## Sheet: ST8 - BSO+AURA Synergism
Supplementary Table 8. Synergism between BSO + Auranofin according to Bliss Independence Model.
Cell Line	Drug	LD50*	AUC	Max_Con*	AUC_Synergy_Additive_minus_Combination	Synergistic by AUC	log2FoldChange_Additive_by_Combination	Synergistic by LD50
HPB_ALL	BSO+AURA	8.70415e-06	43.2381	0.00018	26.8378	YES	3.24543	YES
CCRF_CEM	BSO+AURA	1.94683e-05	18.388	0.00126	6.97373	YES	0.379956	YES
TALL_1	BSO+AURA	2.26115e-05	23.0474	0.004384	13.4269	YES	0.0150021	YES
RS4_11	BSO+AURA	4.01595e-06	41.6886	4.5e-05	21.0204	YES	1.32721	YES
NALM16	BSO+AURA	0.000404347	50.8303	0.007353	-5.11477	NO	2.85314	YES
697	BSO+AURA	8.34288e-06	18.5816	0.001573	-4.36278	NO	-0.157805	NO
* of BSO in the combination.

## Sheet: ST9 - MTX+ATO toxicity in vivo
Supplementary Table 9. Gastrointestinal toxicity on animals treated with ATO, MTX or MTX+ATO. The number of animals presenting diarrhea and prostration, along with the number of days between treatment start and sacrifice (due to toxicity) is shown. Intoxicated animals were censored in the survival analysis.
Patient	T-ALL 1	T-ALL 2	BCP-ALL 1	BCP-ALL 2
Drug dose and treatment schedule	ATO 2.5 mg/kg; MTX 5 mg/kg; Monday to Friday, 4 weeks	ATO 2.5 mg/kg; MTX 5 mg/kg; Monday to Friday, 4 weeks	ATO 2.5 mg/kg; MTX 5 mg/kg; Monday to Friday, every other week, 4 cycles	ATO 2.5 mg/kg; MTX 5 mg/kg; Monday to Friday, every other week, 4 cycles
ATO group	0/6	0/6	0/6	0/6
MTX group	0/6	0/6	0/6	0/6
MTX+ATO group	1/6 (day 32)	2/6 (day 26 and 26)	0/6	2/6 (day 3 and 42)
